# Supplementary material for: PAMAM-calix-dendrimers: Synthesis and Thiacalixarene Conformation Effect on DNA Binding
Source: Int J Mol Sci. 2021 Nov 2;22(21):11901. doi: 10.3390/ijms222111901 (PMC8585033; doi:10.3390/ijms222111901)
Supplement: Supplementary file 1 [file ijms-22-11901-s001.zip]

Archive with 1 entries (1 files):
- ijms-1446935-supplementary.pdf
